# Supplementary material for: Molecular Docking and Molecular Dynamics Simulations Discover Curcumin Analogue as a Plausible Dual Inhibitor for SARS-CoV-2
Source: Int J Mol Sci. 2022 Feb 4;23(3):1771. doi: 10.3390/ijms23031771 (PMC8836015; doi:10.3390/ijms23031771)
Supplement: Supplementary file 1 [file ijms-23-01771-s001.zip]

Archive with 1 entries (1 files):
- ijms-1561903-supplementary.pdf
